# Supplementary material for: Two somatic mutations in the androgen receptor N-terminal domain are oncogenic drivers in hepatocellular carcinoma
Source: Commun Biol. 2024 Jan 5;7:22. doi: 10.1038/s42003-023-05704-2 (PMC10770045; doi:10.1038/s42003-023-05704-2)
Supplement: Supplementary file 3 — Supplementary Data 1 [file 42003_2023_5704_MOESM3_ESM.xlsx]

## Sheet: Figure 1a-1b
Figure 1a-1b
clinical_PANCAN_patient_with_followup
Mutations
Study ID	Patient ID	Sample ID	Disease Free (Months)	Disease Free Status	Overall Survival (Months)	Overall Survival Status
lihc_tcga	TCGA-BC-A10Z	TCGA-BC-A10Z-01	NA	NA	1.12	1:DECEASED
lihc_tcga	TCGA-CC-A8HU	TCGA-CC-A8HU-01	9.89	1:Recurred/Progressed	11.3	1:DECEASED
lihc_tcga	TCGA-DD-A39X	TCGA-DD-A39X-01	33.9	1:Recurred/Progressed	55.65	1:DECEASED
lihc_tcga	TCGA-DD-A4NR	TCGA-DD-A4NR-01	NA	NA	0.3	1:DECEASED
lihc_tcga	TCGA-DD-AADY	TCGA-DD-AADY-01	18.23	0:DiseaseFree	18.23	0:LIVING
lihc_tcga	TCGA-DD-AAEI	TCGA-DD-AAEI-01	16.13	1:Recurred/Progressed	50.3	0:LIVING
lihc_tcga	TCGA-DD-AAW1	TCGA-DD-AAW1-01	65.34	0:DiseaseFree	65.34	0:LIVING
lihc_tcga	TCGA-EP-A2KB	TCGA-EP-A2KB-01	5.29	1:Recurred/Progressed	19.58	1:DECEASED
lihc_tcga	TCGA-QA-A7B7	TCGA-QA-A7B7-01	2.89	1:Recurred/Progressed	3.09	0:LIVING
lihc_tcga	TCGA-YA-A8S7	TCGA-YA-A8S7-01	13.07	1:Recurred/Progressed	13.53	1:DECEASED
lihc_tcga	TCGA-DD-AAEI	TCGA-DD-AAEI-01	16.13	1:Recurred/Progressed	50.3	0:LIVING
lihc_tcga	TCGA-DD-AAW1	TCGA-DD-AAW1-01	65.34	0:DiseaseFree	65.34	0:LIVING
lihc_tcga	TCGA-QA-A7B7	TCGA-QA-A7B7-01	2.89	1:Recurred/Progressed	3.09	0:LIVING
lihc_tcga	TCGA-YA-A8S7	TCGA-YA-A8S7-01	13.07	1:Recurred/Progressed	13.53	1:DECEASED
WT
lihc_tcga	TCGA-2V-A95S	TCGA-2V-A95S-01	NA	0:DiseaseFree	NA	0:LIVING
lihc_tcga	TCGA-2Y-A9H1	TCGA-2Y-A9H1-01	25.3	1:Recurred/Progressed	40.37	1:DECEASED
lihc_tcga	TCGA-2Y-A9H3	TCGA-2Y-A9H3-01	0.72	1:Recurred/Progressed	49.8	0:LIVING
lihc_tcga	TCGA-2Y-A9H9	TCGA-2Y-A9H9-01	23.03	1:Recurred/Progressed	22.9	0:LIVING
lihc_tcga	TCGA-2Y-A9HA	TCGA-2Y-A9HA-01	NA	NA	1.18	1:DECEASED
lihc_tcga	TCGA-2Y-A9HB	TCGA-2Y-A9HB-01	8.54	0:DiseaseFree	8.54	0:LIVING
lihc_tcga	TCGA-3K-AAZ8	TCGA-3K-AAZ8-01	9.99	1:Recurred/Progressed	13.01	0:LIVING
lihc_tcga	TCGA-4R-AA8I	TCGA-4R-AA8I-01	8.11	1:Recurred/Progressed	8.61	1:DECEASED
lihc_tcga	TCGA-5C-A9VG	TCGA-5C-A9VG-01	10.78	0:DiseaseFree	10.78	0:LIVING
lihc_tcga	TCGA-5C-A9VH	TCGA-5C-A9VH-01	10.58	0:DiseaseFree	10.58	0:LIVING
lihc_tcga	TCGA-5R-AA1C	TCGA-5R-AA1C-01	17.08	0:DiseaseFree	17.08	0:LIVING
lihc_tcga	TCGA-BC-A5W4	TCGA-BC-A5W4-01	12.61	1:Recurred/Progressed	17.97	1:DECEASED
lihc_tcga	TCGA-BC-A69H	TCGA-BC-A69H-01	14.59	0:DiseaseFree	14.59	0:LIVING
lihc_tcga	TCGA-BD-A2L6	TCGA-BD-A2L6-01	13.63	1:Recurred/Progressed	44.78	0:LIVING
lihc_tcga	TCGA-BW-A5NO	TCGA-BW-A5NO-01	0.66	0:DiseaseFree	0.66	0:LIVING
lihc_tcga	TCGA-BW-A5NQ	TCGA-BW-A5NQ-01	0	0:DiseaseFree	0	0:LIVING
lihc_tcga	TCGA-CC-5261	TCGA-CC-5261-01	NA	NA	3.19	1:DECEASED
lihc_tcga	TCGA-CC-5262	TCGA-CC-5262-01	NA	NA	3.38	1:DECEASED
lihc_tcga	TCGA-CC-A3M9	TCGA-CC-A3M9-01	7.19	1:Recurred/Progressed	9.86	1:DECEASED
lihc_tcga	TCGA-CC-A3MA	TCGA-CC-A3MA-01	8.57	1:Recurred/Progressed	9.95	1:DECEASED
lihc_tcga	TCGA-CC-A3MB	TCGA-CC-A3MB-01	8.54	1:Recurred/Progressed	10.35	1:DECEASED
lihc_tcga	TCGA-CC-A3MC	TCGA-CC-A3MC-01	9.76	1:Recurred/Progressed	11.93	0:LIVING
lihc_tcga	TCGA-DD-A1EG	TCGA-DD-A1EG-01	33.05	1:Recurred/Progressed	45.07	1:DECEASED
lihc_tcga	TCGA-DD-A3A7	TCGA-DD-A3A7-01	4.73	1:Recurred/Progressed	13.76	1:DECEASED
lihc_tcga	TCGA-DD-A4NF	TCGA-DD-A4NF-01	21.55	1:Recurred/Progressed	30.95	0:LIVING
lihc_tcga	TCGA-DD-A4NI	TCGA-DD-A4NI-01	26.81	0:DiseaseFree	26.81	0:LIVING
lihc_tcga	TCGA-DD-A73A	TCGA-DD-A73A-01	23.92	0:DiseaseFree	23.92	0:LIVING
lihc_tcga	TCGA-DD-A73E	TCGA-DD-A73E-01	1.45	0:DiseaseFree	1.45	0:LIVING
lihc_tcga	TCGA-DD-AACU	TCGA-DD-AACU-01	51.48	0:DiseaseFree	51.48	0:LIVING
lihc_tcga	TCGA-DD-AACV	TCGA-DD-AACV-01	11.3	1:Recurred/Progressed	50.3	0:LIVING
lihc_tcga	TCGA-DD-AACW	TCGA-DD-AACW-01	46.78	0:DiseaseFree	46.78	0:LIVING
lihc_tcga	TCGA-DD-AACX	TCGA-DD-AACX-01	1.38	1:Recurred/Progressed	5.58	0:LIVING
lihc_tcga	TCGA-DD-AACY	TCGA-DD-AACY-01	25.49	1:Recurred/Progressed	47.63	0:LIVING
lihc_tcga	TCGA-DD-AAD2	TCGA-DD-AAD2-01	21.62	0:DiseaseFree	21.62	0:LIVING
lihc_tcga	TCGA-DD-AAD3	TCGA-DD-AAD3-01	42.54	0:DiseaseFree	42.54	0:LIVING
lihc_tcga	TCGA-DD-AAD5	TCGA-DD-AAD5-01	4.27	1:Recurred/Progressed	44.19	0:LIVING
lihc_tcga	TCGA-DD-AAD6	TCGA-DD-AAD6-01	1.64	1:Recurred/Progressed	22.08	0:LIVING
lihc_tcga	TCGA-DD-AADB	TCGA-DD-AADB-01	40.8	0:DiseaseFree	40.8	0:LIVING
lihc_tcga	TCGA-DD-AADC	TCGA-DD-AADC-01	3.32	1:Recurred/Progressed	13.96	1:DECEASED
lihc_tcga	TCGA-DD-AADD	TCGA-DD-AADD-01	40.44	0:DiseaseFree	40.44	0:LIVING
lihc_tcga	TCGA-DD-AADG	TCGA-DD-AADG-01	8.87	1:Recurred/Progressed	37.61	0:LIVING
lihc_tcga	TCGA-DD-AADL	TCGA-DD-AADL-01	20.89	0:DiseaseFree	20.89	0:LIVING
lihc_tcga	TCGA-DD-AADM	TCGA-DD-AADM-01	NA	NA	0.39	1:DECEASED
lihc_tcga	TCGA-DD-AADN	TCGA-DD-AADN-01	29.5	0:DiseaseFree	29.5	0:LIVING
lihc_tcga	TCGA-DD-AADO	TCGA-DD-AADO-01	14.88	0:DiseaseFree	14.88	0:LIVING
lihc_tcga	TCGA-DD-AADP	TCGA-DD-AADP-01	15.05	0:DiseaseFree	15.05	0:LIVING
lihc_tcga	TCGA-DD-AADQ	TCGA-DD-AADQ-01	14.32	0:DiseaseFree	14.32	0:LIVING
lihc_tcga	TCGA-DD-AADS	TCGA-DD-AADS-01	15.57	0:DiseaseFree	15.57	0:LIVING
lihc_tcga	TCGA-DD-AADU	TCGA-DD-AADU-01	18.2	0:DiseaseFree	18.2	0:LIVING
lihc_tcga	TCGA-DD-AADV	TCGA-DD-AADV-01	18.86	0:DiseaseFree	18.86	0:LIVING
lihc_tcga	TCGA-DD-AADW	TCGA-DD-AADW-01	12.68	1:Recurred/Progressed	19.28	0:LIVING
lihc_tcga	TCGA-DD-AAE1	TCGA-DD-AAE1-01	18.13	0:DiseaseFree	18.13	0:LIVING
lihc_tcga	TCGA-DD-AAE2	TCGA-DD-AAE2-01	20.96	0:DiseaseFree	20.96	0:LIVING
lihc_tcga	TCGA-DD-AAE3	TCGA-DD-AAE3-01	18.59	0:DiseaseFree	18.59	0:LIVING
lihc_tcga	TCGA-DD-AAE7	TCGA-DD-AAE7-01	21.16	0:DiseaseFree	21.16	0:LIVING
lihc_tcga	TCGA-DD-AAE8	TCGA-DD-AAE8-01	3.71	1:Recurred/Progressed	21.81	0:LIVING
lihc_tcga	TCGA-DD-AAE9	TCGA-DD-AAE9-01	23.72	0:DiseaseFree	23.72	0:LIVING
lihc_tcga	TCGA-DD-AAEA	TCGA-DD-AAEA-01	18.89	0:DiseaseFree	18.89	0:LIVING
lihc_tcga	TCGA-DD-AAEB	TCGA-DD-AAEB-01	15.7	0:DiseaseFree	15.7	0:LIVING
lihc_tcga	TCGA-DD-AAED	TCGA-DD-AAED-01	6.5	1:Recurred/Progressed	25.07	0:LIVING
lihc_tcga	TCGA-DD-AAEE	TCGA-DD-AAEE-01	7.36	1:Recurred/Progressed	26.61	0:LIVING
lihc_tcga	TCGA-DD-AAEH	TCGA-DD-AAEH-01	21.16	1:Recurred/Progressed	25.76	0:LIVING
lihc_tcga	TCGA-ED-A459	TCGA-ED-A459-01	29.89	0:DiseaseFree	29.89	0:LIVING
lihc_tcga	TCGA-ED-A4XI	TCGA-ED-A4XI-01	26.91	0:DiseaseFree	26.91	0:LIVING
lihc_tcga	TCGA-ED-A7PZ	TCGA-ED-A7PZ-01	0.2	0:DiseaseFree	0.2	0:LIVING
lihc_tcga	TCGA-ED-A7XO	TCGA-ED-A7XO-01	8.61	1:Recurred/Progressed	14.03	0:LIVING
lihc_tcga	TCGA-EP-A12J	TCGA-EP-A12J-01	18.73	0:DiseaseFree	18.73	0:LIVING
lihc_tcga	TCGA-EP-A26S	TCGA-EP-A26S-01	19.97	0:DiseaseFree	19.97	0:LIVING
lihc_tcga	TCGA-EP-A2KC	TCGA-EP-A2KC-01	NA	NA	0.62	1:DECEASED
lihc_tcga	TCGA-EP-A3JL	TCGA-EP-A3JL-01	9.95	0:DiseaseFree	9.95	0:LIVING
lihc_tcga	TCGA-EP-A3RK	TCGA-EP-A3RK-01	10.51	1:Recurred/Progressed	11.93	0:LIVING
lihc_tcga	TCGA-FV-A2QQ	TCGA-FV-A2QQ-01	23.95	0:DiseaseFree	23.95	0:LIVING
lihc_tcga	TCGA-FV-A4ZQ	TCGA-FV-A4ZQ-01	0.39	0:DiseaseFree	0.39	0:LIVING
lihc_tcga	TCGA-G3-A25V	TCGA-G3-A25V-01	16.06	1:Recurred/Progressed	28.25	0:LIVING
lihc_tcga	TCGA-G3-A25Z	TCGA-G3-A25Z-01	21.52	0:DiseaseFree	21.52	0:LIVING
lihc_tcga	TCGA-G3-A3CG	TCGA-G3-A3CG-01	10.81	1:Recurred/Progressed	22.11	0:LIVING
lihc_tcga	TCGA-G3-A3CI	TCGA-G3-A3CI-01	5.91	0:DiseaseFree	5.91	0:LIVING
lihc_tcga	TCGA-G3-A3CJ	TCGA-G3-A3CJ-01	9.72	1:Recurred/Progressed	19.51	0:LIVING
lihc_tcga	TCGA-G3-A3CK	TCGA-G3-A3CK-01	19.22	0:DiseaseFree	19.22	0:LIVING
lihc_tcga	TCGA-G3-A5SI	TCGA-G3-A5SI-01	11.43	1:Recurred/Progressed	25.23	1:DECEASED
lihc_tcga	TCGA-G3-A5SJ	TCGA-G3-A5SJ-01	10.12	1:Recurred/Progressed	22.93	0:LIVING
lihc_tcga	TCGA-G3-A5SL	TCGA-G3-A5SL-01	20.4	0:DiseaseFree	20.4	0:LIVING
lihc_tcga	TCGA-G3-A5SM	TCGA-G3-A5SM-01	8.28	1:Recurred/Progressed	17.08	0:LIVING
lihc_tcga	TCGA-G3-A6UC	TCGA-G3-A6UC-01	20.99	1:Recurred/Progressed	22.04	0:LIVING
lihc_tcga	TCGA-G3-A7M5	TCGA-G3-A7M5-01	14.68	0:DiseaseFree	14.68	0:LIVING
lihc_tcga	TCGA-G3-A7M7	TCGA-G3-A7M7-01	11.86	0:DiseaseFree	11.86	0:LIVING
lihc_tcga	TCGA-G3-A7M8	TCGA-G3-A7M8-01	14.13	0:DiseaseFree	14.13	0:LIVING
lihc_tcga	TCGA-G3-A7M9	TCGA-G3-A7M9-01	NA	NA	1.84	1:DECEASED
lihc_tcga	TCGA-G3-AAUZ	TCGA-G3-AAUZ-01	15.77	0:DiseaseFree	15.77	0:LIVING
lihc_tcga	TCGA-G3-AAV0	TCGA-G3-AAV0-01	15.64	0:DiseaseFree	15.64	0:LIVING
lihc_tcga	TCGA-G3-AAV1	TCGA-G3-AAV1-01	7.85	1:Recurred/Progressed	11.79	1:DECEASED
lihc_tcga	TCGA-G3-AAV7	TCGA-G3-AAV7-01	11.86	0:DiseaseFree	11.86	0:LIVING
lihc_tcga	TCGA-GJ-A3OU	TCGA-GJ-A3OU-01	28.88	1:Recurred/Progressed	28.88	0:LIVING
lihc_tcga	TCGA-GJ-A9DB	TCGA-GJ-A9DB-01	NA	NA	2.2	1:DECEASED
lihc_tcga	TCGA-K7-A5RF	TCGA-K7-A5RF-01	6.73	1:Recurred/Progressed	20.73	0:LIVING
lihc_tcga	TCGA-K7-A5RG	TCGA-K7-A5RG-01	17.05	0:DiseaseFree	17.05	0:LIVING
lihc_tcga	TCGA-K7-A6G5	TCGA-K7-A6G5-01	16.82	0:DiseaseFree	16.82	0:LIVING
lihc_tcga	TCGA-KR-A7K0	TCGA-KR-A7K0-01	NA	NA	2.14	1:DECEASED
lihc_tcga	TCGA-KR-A7K8	TCGA-KR-A7K8-01	29.76	0:DiseaseFree	29.76	0:LIVING
lihc_tcga	TCGA-LG-A9QC	TCGA-LG-A9QC-01	13.96	0:DiseaseFree	13.96	0:LIVING
lihc_tcga	TCGA-LG-A9QD	TCGA-LG-A9QD-01	12.02	0:DiseaseFree	12.02	0:LIVING
lihc_tcga	TCGA-MI-A75C	TCGA-MI-A75C-01	9.56	0:DiseaseFree	9.56	0:LIVING
lihc_tcga	TCGA-MI-A75E	TCGA-MI-A75E-01	16.66	0:DiseaseFree	16.66	0:LIVING
lihc_tcga	TCGA-MI-A75G	TCGA-MI-A75G-01	22.93	0:DiseaseFree	22.93	0:LIVING
lihc_tcga	TCGA-MI-A75H	TCGA-MI-A75H-01	10.09	1:Recurred/Progressed	24.54	0:LIVING
lihc_tcga	TCGA-MI-A75I	TCGA-MI-A75I-01	8.71	1:Recurred/Progressed	20.7	0:LIVING
lihc_tcga	TCGA-MR-A520	TCGA-MR-A520-01	7.52	0:DiseaseFree	7.52	0:LIVING
lihc_tcga	TCGA-NI-A8LF	TCGA-NI-A8LF-01	26.25	0:DiseaseFree	26.25	0:LIVING
lihc_tcga	TCGA-O8-A75V	TCGA-O8-A75V-01	17.67	0:DiseaseFree	17.67	0:LIVING
lihc_tcga	TCGA-RC-A6M6	TCGA-RC-A6M6-01	0.3	0:DiseaseFree	0.3	0:LIVING
lihc_tcga	TCGA-RC-A7SB	TCGA-RC-A7SB-01	19.32	0:DiseaseFree	19.32	0:LIVING
lihc_tcga	TCGA-RC-A7SF	TCGA-RC-A7SF-01	16.49	1:Recurred/Progressed	19.02	0:LIVING
lihc_tcga	TCGA-RC-A7SH	TCGA-RC-A7SH-01	2.99	1:Recurred/Progressed	15.37	0:LIVING
lihc_tcga	TCGA-RC-A7SK	TCGA-RC-A7SK-01	10.25	1:Recurred/Progressed	15.51	0:LIVING
lihc_tcga	TCGA-RG-A7D4	TCGA-RG-A7D4-01	36.07	0:DiseaseFree	36.07	0:LIVING
lihc_tcga	TCGA-T1-A6J8	TCGA-T1-A6J8-01	0.76	0:DiseaseFree	0.76	0:LIVING
lihc_tcga	TCGA-UB-A7MB	TCGA-UB-A7MB-01	1.58	1:Recurred/Progressed	19.74	0:LIVING
lihc_tcga	TCGA-ZS-A9CF	TCGA-ZS-A9CF-01	20.89	1:Recurred/Progressed	72.29	0:LIVING
lihc_tcga	TCGA-UB-A7MD	TCGA-UB-A7MD-01	NA	NA	1.71	1:DECEASED
lihc_tcga	TCGA-UB-A7ME	TCGA-UB-A7ME-01	15.97	0:DiseaseFree	15.97	0:LIVING
lihc_tcga	TCGA-UB-A7MF	TCGA-UB-A7MF-01	4.37	1:Recurred/Progressed	7.03	1:DECEASED
lihc_tcga	TCGA-UB-AA0U	TCGA-UB-AA0U-01	3.48	1:Recurred/Progressed	10.74	0:LIVING
lihc_tcga	TCGA-WQ-AB4B	TCGA-WQ-AB4B-01	8.97	1:Recurred/Progressed	12.98	0:LIVING
lihc_tcga	TCGA-WX-AA46	TCGA-WX-AA46-01	24.84	0:DiseaseFree	24.84	0:LIVING
lihc_tcga	TCGA-XR-A8TE	TCGA-XR-A8TE-01	6.9	1:Recurred/Progressed	30.39	0:LIVING
lihc_tcga	TCGA-XR-A8TF	TCGA-XR-A8TF-01	7.59	1:Recurred/Progressed	22.77	1:DECEASED
lihc_tcga	TCGA-ZP-A9CV	TCGA-ZP-A9CV-01	NA	NA	35.74	1:DECEASED

## Sheet: Figure 1e
Figure 1e	The stable expression of AR WT, AR Q62L and E81Q in MHCC-97H cells
relative expression
	WT		Q62L		A188D		T440A		G489R		C602Y		S815N
	DMSO	R1881	DMSO	R1881					DMSO	R1881	DMSO	R1881	DMSO	R1881
replicate 1	0.53	1	10.4	21.3	2.3	2.2	0.7	12	0.5	3.7	0.53	0.62	0.65	8.9
replicate 2	0.52	1	9.2	17.2	2.5	2.4	0.8	7.9	0.6	5.9	0.52	0.54	0.9	9.3
replicate 3	0.59	1	13.4	18.2	1.3	1	0.6	7.9	0.7	5.1	0.59	0.6	0.72	8.5
average value	0.546667	1	11	18.9	2.03333	1.86667	0.7	9.26667	0.6	4.9	0.546667	0.586667	0.756667	8.9
SD	0.0309121	0	1.76635	1.74547	0.524934	0.618241	0.0816497	1.93276	0.0816497	0.909212	0.0309121	0.0339935	0.105304	0.326599

## Sheet: Figure 2a
Figure 2a	The stable expression of AR WT, AR Q62L and E81Q in MHCC-97H cells
relative expression
	VECTOR	WT	VECTOR	Q62L	VECTOR	E81Q
replicate 1	1	350	1	470	1	34.3
replicate 2	1.1	341	1.1	447	1.1	35
replicate 3	1	351	1	410	1	30
average value	1.03333	347.333	1.03333	442.333	1.03333	33.1
SD	0.0471405	4.49691	0.0471405	24.7162	0.0471405	2.21058

## Sheet: Figure 2d
Figure 2d	The colonies of AR mutations were shown.
before
	VECTOR	WT	Q62L	E81Q
replicate 1	1000	1000	1000	1000
replicate 2	1100	1100	1100	1100
replicate 3	1000	1000	1000	1000
after 14days	VECTOR	WT	Q62L	E81Q
replicate 1	53	95	182	164
replicate 2	48	102	193	183
replicate 3	50	97	198	170
average value	50.3333	98	191	172.333
SD	2.0548	2.94392	6.68331	7.93025

## Sheet: Figure 2e
Figure 2e	The cell growth function among 6 days was detected by CCK-8 were shown
	VECTOR							Q62L
	replicate 1	replicate 2	replicate 3	average value	SD			replicate 1	replicate 2	replicate 3	average value	SD
Day1	0	0	0	0	0		Day1	0	0	0	0	0
Day2	0.05	0.07	0.08	0.0666667	0.0124722		Day2	0.09	0.13	0.11	0.11	0.0163299
Day3	0.1	0.2	0.1	0.133333	0.0471405		Day3	0.15	0.19	0.16	0.166667	0.0169967
Day4	0.13	0.21	0.14	0.16	0.0355903		Day4	0.54	0.61	0.62	0.59	0.0355903
Day5	0.14	0.25	0.14	0.176667	0.0518545		Day5	1.4	1.3	1.31	1.33667	0.0449691
Day6	0.24	0.35	0.19	0.26	0.0668331		Day6	1.5	1.43	1.52	1.48333	0.0385861
	WT							E81Q
	replicate 1	replicate 2	replicate 3	average value	SD			replicate 1	replicate 2	replicate 3	average value	SD
Day1	0	0	0	0	0		Day1	0	0	0	0	0
Day2	0.09	0.1	0.12	0.103333	0.0124722		Day2	0.07	0.12	0.11	0.1	0.0216025
Day3	0.17	0.2	0.16	0.176667	0.0169967		Day3	0.16	0.2	0.14	0.166667	0.0249444
Day4	0.43	0.41	0.39	0.41	0.0163299		Day4	0.4	0.51	0.54	0.483333	0.0601849
Day5	0.7	0.72	0.81	0.743333	0.0478423		Day5	1.1	0.99	1.13	1.07333	0.0601849
Day6	0.94	0.89	0.83	0.886667	0.0449691		Day6	1.37	1.39	1.36	1.37333	0.0124722

## Sheet: Figure 3b
Figure 3b	The survival rates of the mice after HDT injection of NRAS/pT3-Vector,NRAS/AR-WT,NRAS/AR-Q62Land NRAS/AR-E81Q.
post HDT injection 0Ws
	groups	survival mice number	death date
	NRAS	5	/
	NRAS+WT	8	/
	NRAS+Q62L	8	/
	NRAS+E81Q	8	/
post HDT injection 5Ws
	groups	survival mice number	death date
	NRAS	5	/
	NRAS+WT	8	/
	NRAS+Q62L	8	/
	NRAS+E81Q	8	/
post HDT injection 10Ws
	groups	survival mice number	death date
	NRAS	5	/
	NRAS+WT	8	/
	NRAS+Q62L	6	(10Ws)	(10Ws)
	NRAS+E81Q	8	/
post HDT injection 15Ws
	groups	survival mice number	death date
	NRAS	5	/
	NRAS+WT	8	/
	NRAS+Q62L	4	(10Ws)	(10Ws)	(13Ws)	(15Ws)
	NRAS+E81Q	8	/
post HDT injection 20Ws
	groups	survival mice number	death date
	NRAS	5	/
	NRAS+WT	8	/
	NRAS+Q62L	0	(10Ws)	(10Ws)	(13Ws)	(15Ws)	(18Ws)	(18Ws)	(19Ws)	(19Ws)
	NRAS+E81Q	5	(18Ws)	(18Ws)	(19Ws)
post HDT injection 25Ws
	groups	survival mice number	death date
	NRAS	5	/
	NRAS+WT	6	(23Ws)	(24Ws)
	NRAS+Q62L	0	(10Ws)	(10Ws)	(13Ws)	(15Ws)	(18Ws)	(18Ws)	(19Ws)	(19Ws)
	NRAS+E81Q	2	(18Ws)	(18Ws)	(19Ws)	(22Ws)	(23Ws)	(24Ws)
post HDT injection 28Ws
	groups	survival mice number	death date
	NRAS	5	/
	NRAS+WT	4	(23Ws)	(24Ws)	(28Ws)	(28Ws)
	NRAS+Q62L	0	(10Ws)	(10Ws)	(13Ws)	(15Ws)	(18Ws)	(18Ws)	(19Ws)	(19Ws)
	NRAS+E81Q	2	(18Ws)	(18Ws)	(19Ws)	(22Ws)	(23Ws)	(24Ws)

## Sheet: Figure 3d
Figure 3d	The liver weight of different groups mice
post HDT injection 10Ws
	groups	Liver Weight		average value	SD
		1	2
	NRAS+WT	3	2.8	2.9	0.1
	NRAS+Q62L	7.3	8.3	7.8	0.5
	NRAS+E81Q	2.6	3.6	3.1	0.5
post HDT injection 18Ws
	groups	Liver Weight			average value	SD
		1	2	3
	NRAS+WT	3.1	3.9		3.5	0.4
	NRAS+Q62L	7.3	8.3	7.4	7.85	0.45
	NRAS+E81Q	6.3	5.9	7	6.45	0.55

## Sheet: Figure 4b
Figure 4b	The survival rates of the mice after HDT injection of AR-WT, AR-Q62L and AR-E81Q.
post HDT injection 0Ws
	groups	survival mice number	death date
	WT	15	/
	Q62L	15	/
	E81Q	15	/
post HDT injection 5Ws
	groups	survival mice number	death date
	WT	15	/
	Q62L	7	4Ws	4Ws	4Ws	4Ws	4Ws	4Ws	4Ws	4Ws
	E81Q	15	/
post HDT injection 10Ws
	groups	survival mice number	death date
	WT	15	/
	Q62L	5	4Ws	4Ws	4Ws	4Ws	4Ws	4Ws	4Ws	4Ws	9Ws	9Ws
	E81Q	15	/
post HDT injection 15Ws
	groups	survival mice number	death date
	WT	15	/
	Q62L	0	4Ws	4Ws	4Ws	4Ws	4Ws	4Ws	4Ws	4Ws	9Ws	9Ws	11Ws	11Ws	14Ws	14Ws	14Ws
	E81Q	11	11Ws	13Ws	15Ws	15Ws
post HDT injection 20Ws
	groups	survival mice number	death date
	WT	15	/
	Q62L	0	4Ws	4Ws	4Ws	4Ws	4Ws	4Ws	4Ws	4Ws	9Ws	9Ws	11Ws	11Ws	14Ws	14Ws	14Ws
	E81Q	11	11Ws	13Ws	15Ws	15Ws
post HDT injection 22Ws
	groups	survival mice number	death date
	WT	15	/
	Q62L	0	4Ws	4Ws	4Ws	4Ws	4Ws	4Ws	4Ws	4Ws	9Ws	9Ws	11Ws	11Ws	14Ws	14Ws	14Ws
	E81Q	6	11Ws	13Ws	15Ws	15Ws	22ws	22Ws	22Ws	22Ws	22Ws

## Sheet: Figure 4d-4e
Figure 4d	The liver weight of different mice at 4W post HDT
post HDT injection 4Ws
	groups	Liver Weight								average value	SD
		1	2	3	4	5	6	7	8
	WT	2.1	1.8	/	/	/	/	/	/	1.95	0.15
	Q62L	4	3.9	3.7	3.6	4	4.3	4.6	4.9	4.125	0.417582
	E81Q	1.4	2	/	/	/	/	/	/	1.7	0.3
Figure 4e	The liver weight of different mice at 22W post HDT
post HDT injection 22Ws
	groups	Liver Weight					average value	SD
		1	2	3	4	5
	WT	1.65	1.45	/	/	/	1.55	0.1
	E81Q	3.1	3	3.5	2.9	3.5	3.225	0.277263

## Sheet: Figure 5a-5b
Figure 5a		The RNA-sequencing and ChIP-sequencing of AR-mutaions tumor tissues and AR-WT control tissues.
##Databases: KEGG PATHWAY
##Statistical test method: hypergeometric test / Fisher's exact test
##FDR correction method: Benjamini and Hochberg
#Term	Database	ID	Input number	Background number	P-Value	Corrected P-Value	Input	gene_name	KEGG_ID/KO	Entrez_ID	Hyperlink
TGF-beta signaling pathway	KEGG PATHWAY	mmu04350	4	85	0.000196831	0.0222419	ENSMUSG00000027796|ENSMUSG00000025880|ENSMUSG00000039004|ENSMUSG00000022346	Smad9|Smad7|Bmp6|Myc	mmu:55994|mmu:17131|mmu:12161|mmu:17869|	55994|17131|12161|17869|	http://www.genome.jp/kegg-bin/show_pathway?mmu04350/mmu:55994%09red/mmu:12161%09red/mmu:17869%09red/mmu:17131%09red
ABC transporters	KEGG PATHWAY	mmu02010	3	46	0.000527507	0.023668	ENSMUSG00000031974|ENSMUSG00000026944|ENSMUSG00000109702	Abcb10|Abca2|-	mmu:56199|mmu:11305|mmu:17250|	56199|11305|17250|	http://www.genome.jp/kegg-bin/show_pathway?mmu02010/mmu:17250%09red/mmu:11305%09red/mmu:56199%09red
Cysteine and methionine metabolism	KEGG PATHWAY	mmu00270	3	49	0.000628355	0.023668	ENSMUSG00000033022|ENSMUSG00000069324|ENSMUSG00000028124	Cdo1|Gm5096|Gclm	mmu:12583|mmu:12116|mmu:14630|	12583|12116|14630|	http://www.genome.jp/kegg-bin/show_pathway?mmu00270/mmu:12583%09red/mmu:12116%09red/mmu:14630%09red
Regulation of lipolysis in adipocytes	KEGG PATHWAY	mmu04923	3	57	0.000955022	0.0269794	ENSMUSG00000038894|ENSMUSG00000047250|ENSMUSG00000031489	Irs2|Ptgs1|Adrb3	mmu:384783|mmu:19224|mmu:11556|	384783|19224|11556|	http://www.genome.jp/kegg-bin/show_pathway?mmu04923/mmu:11556%09red/mmu:384783%09red/mmu:19224%09red
Hippo signaling pathway	KEGG PATHWAY	mmu04390	4	154	0.00170106	0.0347891	ENSMUSG00000022346|ENSMUSG00000025880|ENSMUSG00000039004|ENSMUSG00000031661	Myc|Smad7|Bmp6|Nkd1	mmu:17869|mmu:17131|mmu:12161|mmu:93960|	17869|17131|12161|93960|	http://www.genome.jp/kegg-bin/show_pathway?mmu04390/mmu:12161%09red/mmu:93960%09red/mmu:17869%09red/mmu:17131%09red
Protein processing in endoplasmic reticulum	KEGG PATHWAY	mmu04141	4	167	0.00226752	0.0347891	ENSMUSG00000057069|ENSMUSG00000032115|ENSMUSG00000021270|ENSMUSG00000083261	Ero1lb|Hyou1|Hsp90aa1|-	mmu:67475|mmu:12282|mmu:15519|mmu:15502|	67475|12282|15519|15502|	http://www.genome.jp/kegg-bin/show_pathway?mmu04141/mmu:15502%09red/mmu:12282%09red/mmu:15519%09red/mmu:67475%09red
Salivary secretion	KEGG PATHWAY	mmu04970	3	78	0.00226789	0.0347891	ENSMUSG00000030302|ENSMUSG00000046159|ENSMUSG00000031489	Atp2b2|Chrm3|Adrb3	mmu:11941|mmu:12671|mmu:11556|	11941|12671|11556|	http://www.genome.jp/kegg-bin/show_pathway?mmu04970/mmu:11556%09red/mmu:12671%09red/mmu:11941%09red
Neuroactive ligand-receptor interaction	KEGG PATHWAY	mmu04080	5	285	0.00246294	0.0347891	ENSMUSG00000041078|ENSMUSG00000003378|ENSMUSG00000046159|ENSMUSG00000024211|ENSMUSG00000031489	Grid1|Grik5|Chrm3|Grm8|Adrb3	mmu:14803|mmu:14809|mmu:12671|mmu:14823|mmu:11556|	14803|14809|12671|14823|11556|	http://www.genome.jp/kegg-bin/show_pathway?mmu04080/mmu:14823%09red/mmu:11556%09red/mmu:14809%09red/mmu:12671%09red/mmu:14803%09red
Metabolic pathways	KEGG PATHWAY	mmu01100	11	1298	0.00325148	0.0379092	ENSMUSG00000062432|ENSMUSG00000028124|ENSMUSG00000027952|ENSMUSG00000022040|ENSMUSG00000027605|ENSMUSG00000047250|ENSMUSG00000033022|ENSMUSG00000027332|ENSMUSG00000069324|ENSMUSG00000063415|ENSMUSG00000015090	Cyp26c1|Gclm|Pmvk|Ephx2|Acss2|Ptgs1|Cdo1|Ivd|Gm5096|Cyp26b1|Ptgds	mmu:546726|mmu:14630|mmu:68603|mmu:13850|mmu:60525|mmu:19224|mmu:12583|mmu:56357|mmu:12116|mmu:232174|mmu:19215|	546726|14630|68603|13850|60525|19224|12583|56357|12116|232174|19215|	http://www.genome.jp/kegg-bin/show_pathway?mmu01100/mmu:546726%09red/mmu:19224%09red/mmu:68603%09red/mmu:60525%09red/mmu:12583%09red/mmu:19215%09red/mmu:12116%09red/mmu:232174%09red/mmu:56357%09red/mmu:13850%09red/mmu:14630%09red
Arachidonic acid metabolism	KEGG PATHWAY	mmu00590	3	90	0.0033548	0.0379092	ENSMUSG00000022040|ENSMUSG00000047250|ENSMUSG00000015090	Ephx2|Ptgs1|Ptgds	mmu:13850|mmu:19224|mmu:19215|	13850|19224|19215|	http://www.genome.jp/kegg-bin/show_pathway?mmu00590/mmu:19215%09red/mmu:13850%09red/mmu:19224%09red
Pancreatic secretion	KEGG PATHWAY	mmu04972	3	103	0.00483991	0.049719	ENSMUSG00000030302|ENSMUSG00000046159|ENSMUSG00000058579	Atp2b2|Chrm3|Cela2a	mmu:11941|mmu:12671|mmu:13706|	11941|12671|13706|	http://www.genome.jp/kegg-bin/show_pathway?mmu04972/mmu:13706%09red/mmu:12671%09red/mmu:11941%09red
Glutamatergic synapse	KEGG PATHWAY	mmu04724	3	115	0.0065135	0.0613354	ENSMUSG00000003378|ENSMUSG00000024211|ENSMUSG00000019935	Grik5|Grm8|Slc17a8	mmu:14809|mmu:14823|mmu:216227|	14809|14823|216227|	http://www.genome.jp/kegg-bin/show_pathway?mmu04724/mmu:14823%09red/mmu:216227%09red/mmu:14809%09red
MicroRNAs in cancer	KEGG PATHWAY	mmu05206	4	281	0.0134549	0.116954	ENSMUSG00000027381|ENSMUSG00000109702|ENSMUSG00000038894|ENSMUSG00000022346	Bcl2l11|-|Irs2|Myc	mmu:12125|mmu:17250|mmu:384783|mmu:17869|	12125|17250|384783|17869|	http://www.genome.jp/kegg-bin/show_pathway?mmu05206/mmu:12125%09red/mmu:17869%09red/mmu:384783%09red/mmu:17250%09red
cGMP-PKG signaling pathway	KEGG PATHWAY	mmu04022	3	173	0.0190808	0.144426	ENSMUSG00000030302|ENSMUSG00000038894|ENSMUSG00000031489	Atp2b2|Irs2|Adrb3	mmu:11941|mmu:384783|mmu:11556|	11941|384783|11556|	http://www.genome.jp/kegg-bin/show_pathway?mmu04022/mmu:11556%09red/mmu:384783%09red/mmu:11941%09red
Axon guidance	KEGG PATHWAY	mmu04360	3	176	0.019942	0.144426	ENSMUSG00000074785|ENSMUSG00000061353|ENSMUSG00000020902	Plxnc1|Cxcl12|Ntn1	mmu:54712|mmu:20315|mmu:18208|	54712|20315|18208|	http://www.genome.jp/kegg-bin/show_pathway?mmu04360/mmu:18208%09red/mmu:20315%09red/mmu:54712%09red
Transcriptional misregulation in cancer	KEGG PATHWAY	mmu05202	3	180	0.0211232	0.144426	ENSMUSG00000024986|ENSMUSG00000035356|ENSMUSG00000022346	Hhex|Nfkbiz|Myc	mmu:15242|mmu:80859|mmu:17869|	15242|80859|17869|	http://www.genome.jp/kegg-bin/show_pathway?mmu05202/mmu:80859%09red/mmu:17869%09red/mmu:15242%09red
Calcium signaling pathway	KEGG PATHWAY	mmu04020	3	182	0.0217279	0.144426	ENSMUSG00000030302|ENSMUSG00000046159|ENSMUSG00000031489	Atp2b2|Chrm3|Adrb3	mmu:11941|mmu:12671|mmu:11556|	11941|12671|11556|	http://www.genome.jp/kegg-bin/show_pathway?mmu04020/mmu:11556%09red/mmu:12671%09red/mmu:11941%09red
Peroxisome	KEGG PATHWAY	mmu04146	2	83	0.0304529	0.191176	ENSMUSG00000027952|ENSMUSG00000022040	Pmvk|Ephx2	mmu:68603|mmu:13850|	68603|13850|	http://www.genome.jp/kegg-bin/show_pathway?mmu04146/mmu:13850%09red/mmu:68603%09red
Retinol metabolism	KEGG PATHWAY	mmu00830	2	89	0.0345033	0.202843	ENSMUSG00000063415|ENSMUSG00000062432	Cyp26b1|Cyp26c1	mmu:232174|mmu:546726|	232174|546726|	http://www.genome.jp/kegg-bin/show_pathway?mmu00830/mmu:546726%09red/mmu:232174%09red
Taurine and hypotaurine metabolism	KEGG PATHWAY	mmu00430	1	11	0.0376964	0.202843	ENSMUSG00000033022	Cdo1	mmu:12583|	12583|	http://www.genome.jp/kegg-bin/show_pathway?mmu00430/mmu:12583%09red
Sulfur metabolism	KEGG PATHWAY	mmu00920	1	11	0.0376964	0.202843	ENSMUSG00000064254	Ethe1	mmu:66071|	66071|	http://www.genome.jp/kegg-bin/show_pathway?mmu00920/mmu:66071%09red
Primary bile acid biosynthesis	KEGG PATHWAY	mmu00120	1	16	0.0529841	0.272146	ENSMUSG00000021259	Cyp46a1	mmu:13116|	13116|	http://www.genome.jp/kegg-bin/show_pathway?mmu00120/mmu:13116%09red
Thyroid hormone signaling pathway	KEGG PATHWAY	mmu04919	2	117	0.0558647	0.274466	ENSMUSG00000022951|ENSMUSG00000022346	Rcan1|Myc	mmu:54720|mmu:17869|	54720|17869|	http://www.genome.jp/kegg-bin/show_pathway?mmu04919/mmu:17869%09red/mmu:54720%09red
One carbon pool by folate	KEGG PATHWAY	mmu00670	1	19	0.0620408	0.292109	ENSMUSG00000030088	Aldh1l1	mmu:107747|	107747|	http://www.genome.jp/kegg-bin/show_pathway?mmu00670/mmu:107747%09red
Endocytosis	KEGG PATHWAY	mmu04144	3	294	0.0702279	0.299819	ENSMUSG00000052783|ENSMUSG00000024065|ENSMUSG00000031489	Grk4|Ehd3|Adrb3	mmu:14772|mmu:57440|mmu:11556|	14772|57440|11556|	http://www.genome.jp/kegg-bin/show_pathway?mmu04144/mmu:57440%09red/mmu:14772%09red/mmu:11556%09red
FoxO signaling pathway	KEGG PATHWAY	mmu04068	2	135	0.0714624	0.299819	ENSMUSG00000027381|ENSMUSG00000038894	Bcl2l11|Irs2	mmu:12125|mmu:384783|	12125|384783|	http://www.genome.jp/kegg-bin/show_pathway?mmu04068/mmu:12125%09red/mmu:384783%09red
Signaling pathways regulating pluripotency of stem cells	KEGG PATHWAY	mmu04550	2	140	0.0760196	0.299819	ENSMUSG00000027796|ENSMUSG00000022346	Smad9|Myc	mmu:55994|mmu:17869|	55994|17869|	http://www.genome.jp/kegg-bin/show_pathway?mmu04550/mmu:55994%09red/mmu:17869%09red
Terpenoid backbone biosynthesis	KEGG PATHWAY	mmu00900	1	24	0.0769448	0.299819	ENSMUSG00000027952	Pmvk	mmu:68603|	68603|	http://www.genome.jp/kegg-bin/show_pathway?mmu00900/mmu:68603%09red
Vitamin digestion and absorption	KEGG PATHWAY	mmu04977	1	24	0.0769448	0.299819	ENSMUSG00000109702	-	mmu:17250|	17250|	http://www.genome.jp/kegg-bin/show_pathway?mmu04977/mmu:17250%09red
Wnt signaling pathway	KEGG PATHWAY	mmu04310	2	146	0.0816065	0.301966	ENSMUSG00000022346|ENSMUSG00000031661	Myc|Nkd1	mmu:17869|mmu:93960|	17869|93960|	http://www.genome.jp/kegg-bin/show_pathway?mmu04310/mmu:93960%09red/mmu:17869%09red
Dorso-ventral axis formation	KEGG PATHWAY	mmu04320	1	26	0.0828403	0.301966	ENSMUSG00000028354	Fmn2	mmu:54418|	54418|	http://www.genome.jp/kegg-bin/show_pathway?mmu04320/mmu:54418%09red
Maturity onset diabetes of the young	KEGG PATHWAY	mmu04950	1	27	0.0857741	0.30289	ENSMUSG00000024986	Hhex	mmu:15242|	15242|	http://www.genome.jp/kegg-bin/show_pathway?mmu04950/mmu:15242%09red
Thyroid cancer	KEGG PATHWAY	mmu05216	1	29	0.0916138	0.305779	ENSMUSG00000022346	Myc	mmu:17869|	17869|	http://www.genome.jp/kegg-bin/show_pathway?mmu05216/mmu:17869%09red
Non-alcoholic fatty liver disease (NAFLD)	KEGG PATHWAY	mmu04932	2	157	0.0921629	0.305779	ENSMUSG00000027381|ENSMUSG00000038894	Bcl2l11|Irs2	mmu:12125|mmu:384783|	12125|384783|	http://www.genome.jp/kegg-bin/show_pathway?mmu04932/mmu:12125%09red/mmu:384783%09red
Other types of O-glycan biosynthesis	KEGG PATHWAY	mmu00514	1	31	0.0974164	0.305779	ENSMUSG00000032649	Colgalt2	mmu:269132|	269132|	http://www.genome.jp/kegg-bin/show_pathway?mmu00514/mmu:269132%09red
Propanoate metabolism	KEGG PATHWAY	mmu00640	1	31	0.0974164	0.305779	ENSMUSG00000027605	Acss2	mmu:60525|	60525|	http://www.genome.jp/kegg-bin/show_pathway?mmu00640/mmu:60525%09red
Apoptosis - multiple species	KEGG PATHWAY	mmu04215	1	32	0.100304	0.306334	ENSMUSG00000027381	Bcl2l11	mmu:12125|	12125|	http://www.genome.jp/kegg-bin/show_pathway?mmu04215/mmu:12125%09red
PI3K-Akt signaling pathway	KEGG PATHWAY	mmu04151	3	350	0.10425	0.307278	ENSMUSG00000027381|ENSMUSG00000021270|ENSMUSG00000022346	Bcl2l11|Hsp90aa1|Myc	mmu:12125|mmu:15519|mmu:17869|	12125|15519|17869|	http://www.genome.jp/kegg-bin/show_pathway?mmu04151/mmu:12125%09red/mmu:17869%09red/mmu:15519%09red
Prion diseases	KEGG PATHWAY	mmu05020	1	34	0.106052	0.307278	ENSMUSG00000022762	Ncam2	mmu:17968|	17968|	http://www.genome.jp/kegg-bin/show_pathway?mmu05020/mmu:17968%09red
Pyruvate metabolism	KEGG PATHWAY	mmu00620	1	39	0.120262	0.323354	ENSMUSG00000027605	Acss2	mmu:60525|	60525|	http://www.genome.jp/kegg-bin/show_pathway?mmu00620/mmu:60525%09red
Nicotine addiction	KEGG PATHWAY	mmu05033	1	40	0.123077	0.323354	ENSMUSG00000019935	Slc17a8	mmu:216227|	216227|	http://www.genome.jp/kegg-bin/show_pathway?mmu05033/mmu:216227%09red
Glycine, serine and threonine metabolism	KEGG PATHWAY	mmu00260	1	41	0.125883	0.323354	ENSMUSG00000069324	Gm5096	mmu:12116|	12116|	http://www.genome.jp/kegg-bin/show_pathway?mmu00260/mmu:12116%09red
Bladder cancer	KEGG PATHWAY	mmu05219	1	41	0.125883	0.323354	ENSMUSG00000022346	Myc	mmu:17869|	17869|	http://www.genome.jp/kegg-bin/show_pathway?mmu05219/mmu:17869%09red
Vasopressin-regulated water reabsorption	KEGG PATHWAY	mmu04962	1	43	0.131468	0.323354	ENSMUSG00000020483	Dynll2	mmu:68097|	68097|	http://www.genome.jp/kegg-bin/show_pathway?mmu04962/mmu:68097%09red
Hedgehog signaling pathway	KEGG PATHWAY	mmu04340	1	44	0.134248	0.323354	ENSMUSG00000029122	Evc	mmu:59056|	59056|	http://www.genome.jp/kegg-bin/show_pathway?mmu04340/mmu:59056%09red
Intestinal immune network for IgA production	KEGG PATHWAY	mmu04672	1	44	0.134248	0.323354	ENSMUSG00000061353	Cxcl12	mmu:20315|	20315|	http://www.genome.jp/kegg-bin/show_pathway?mmu04672/mmu:20315%09red
Chemokine signaling pathway	KEGG PATHWAY	mmu04062	2	198	0.134492	0.323354	ENSMUSG00000061353|ENSMUSG00000052783	Cxcl12|Grk4	mmu:20315|mmu:14772|	20315|14772|	http://www.genome.jp/kegg-bin/show_pathway?mmu04062/mmu:14772%09red/mmu:20315%09red
Pathways in cancer	KEGG PATHWAY	mmu05200	3	398	0.137597	0.323927	ENSMUSG00000061353|ENSMUSG00000021270|ENSMUSG00000022346	Cxcl12|Hsp90aa1|Myc	mmu:20315|mmu:15519|mmu:17869|	20315|15519|17869|	http://www.genome.jp/kegg-bin/show_pathway?mmu05200/mmu:17869%09red/mmu:15519%09red/mmu:20315%09red
Type II diabetes mellitus	KEGG PATHWAY	mmu04930	1	50	0.15074	0.347625	ENSMUSG00000038894	Irs2	mmu:384783|	384783|	http://www.genome.jp/kegg-bin/show_pathway?mmu04930/mmu:384783%09red
Endometrial cancer	KEGG PATHWAY	mmu05213	1	52	0.156168	0.352004	ENSMUSG00000022346	Myc	mmu:17869|	17869|	http://www.genome.jp/kegg-bin/show_pathway?mmu05213/mmu:17869%09red
Lysine degradation	KEGG PATHWAY	mmu00310	1	53	0.158869	0.352004	ENSMUSG00000032649	Colgalt2	mmu:269132|	269132|	http://www.genome.jp/kegg-bin/show_pathway?mmu00310/mmu:269132%09red
Valine, leucine and isoleucine degradation	KEGG PATHWAY	mmu00280	1	56	0.166921	0.352144	ENSMUSG00000027332	Ivd	mmu:56357|	56357|	http://www.genome.jp/kegg-bin/show_pathway?mmu00280/mmu:56357%09red
Glutathione metabolism	KEGG PATHWAY	mmu00480	1	57	0.169588	0.352144	ENSMUSG00000028124	Gclm	mmu:14630|	14630|	http://www.genome.jp/kegg-bin/show_pathway?mmu00480/mmu:14630%09red
Acute myeloid leukemia	KEGG PATHWAY	mmu05221	1	57	0.169588	0.352144	ENSMUSG00000022346	Myc	mmu:17869|	17869|	http://www.genome.jp/kegg-bin/show_pathway?mmu05221/mmu:17869%09red
Ovarian steroidogenesis	KEGG PATHWAY	mmu04913	1	58	0.172246	0.352144	ENSMUSG00000039004	Bmp6	mmu:12161|	12161|	http://www.genome.jp/kegg-bin/show_pathway?mmu04913/mmu:12161%09red
NOD-like receptor signaling pathway	KEGG PATHWAY	mmu04621	1	59	0.174896	0.352144	ENSMUSG00000021270	Hsp90aa1	mmu:15519|	15519|	http://www.genome.jp/kegg-bin/show_pathway?mmu04621/mmu:15519%09red
Synaptic vesicle cycle	KEGG PATHWAY	mmu04721	1	62	0.182795	0.352144	ENSMUSG00000019935	Slc17a8	mmu:216227|	216227|	http://www.genome.jp/kegg-bin/show_pathway?mmu04721/mmu:216227%09red
Colorectal cancer	KEGG PATHWAY	mmu05210	1	64	0.18802	0.352144	ENSMUSG00000022346	Myc	mmu:17869|	17869|	http://www.genome.jp/kegg-bin/show_pathway?mmu05210/mmu:17869%09red
Longevity regulating pathway - multiple species	KEGG PATHWAY	mmu04213	1	64	0.18802	0.352144	ENSMUSG00000038894	Irs2	mmu:384783|	384783|	http://www.genome.jp/kegg-bin/show_pathway?mmu04213/mmu:384783%09red
Glycolysis / Gluconeogenesis	KEGG PATHWAY	mmu00010	1	66	0.193212	0.352144	ENSMUSG00000027605	Acss2	mmu:60525|	60525|	http://www.genome.jp/kegg-bin/show_pathway?mmu00010/mmu:60525%09red
Central carbon metabolism in cancer	KEGG PATHWAY	mmu05230	1	66	0.193212	0.352144	ENSMUSG00000022346	Myc	mmu:17869|	17869|	http://www.genome.jp/kegg-bin/show_pathway?mmu05230/mmu:17869%09red
Aminoacyl-tRNA biosynthesis	KEGG PATHWAY	mmu00970	1	66	0.193212	0.352144	ENSMUSG00000031960	Aars	mmu:234734|	234734|	http://www.genome.jp/kegg-bin/show_pathway?mmu00970/mmu:234734%09red
Renin secretion	KEGG PATHWAY	mmu04924	1	72	0.208589	0.36147	ENSMUSG00000031489	Adrb3	mmu:11556|	11556|	http://www.genome.jp/kegg-bin/show_pathway?mmu04924/mmu:11556%09red
Gastric acid secretion	KEGG PATHWAY	mmu04971	1	73	0.211124	0.36147	ENSMUSG00000046159	Chrm3	mmu:12671|	12671|	http://www.genome.jp/kegg-bin/show_pathway?mmu04971/mmu:12671%09red
Adipocytokine signaling pathway	KEGG PATHWAY	mmu04920	1	73	0.211124	0.36147	ENSMUSG00000038894	Irs2	mmu:384783|	384783|	http://www.genome.jp/kegg-bin/show_pathway?mmu04920/mmu:384783%09red
Chronic myeloid leukemia	KEGG PATHWAY	mmu05220	1	73	0.211124	0.36147	ENSMUSG00000022346	Myc	mmu:17869|	17869|	http://www.genome.jp/kegg-bin/show_pathway?mmu05220/mmu:17869%09red
EGFR tyrosine kinase inhibitor resistance	KEGG PATHWAY	mmu01521	1	82	0.233576	0.381186	ENSMUSG00000027381	Bcl2l11	mmu:12125|	12125|	http://www.genome.jp/kegg-bin/show_pathway?mmu01521/mmu:12125%09red
Rheumatoid arthritis	KEGG PATHWAY	mmu05323	1	85	0.240918	0.381186	ENSMUSG00000061353	Cxcl12	mmu:20315|	20315|	http://www.genome.jp/kegg-bin/show_pathway?mmu05323/mmu:20315%09red
Small cell lung cancer	KEGG PATHWAY	mmu05222	1	85	0.240918	0.381186	ENSMUSG00000022346	Myc	mmu:17869|	17869|	http://www.genome.jp/kegg-bin/show_pathway?mmu05222/mmu:17869%09red
Insulin secretion	KEGG PATHWAY	mmu04911	1	86	0.243349	0.381186	ENSMUSG00000046159	Chrm3	mmu:12671|	12671|	http://www.genome.jp/kegg-bin/show_pathway?mmu04911/mmu:12671%09red
ErbB signaling pathway	KEGG PATHWAY	mmu04012	1	87	0.245774	0.381186	ENSMUSG00000022346	Myc	mmu:17869|	17869|	http://www.genome.jp/kegg-bin/show_pathway?mmu04012/mmu:17869%09red
Taste transduction	KEGG PATHWAY	mmu04742	1	89	0.250599	0.381186	ENSMUSG00000046159	Chrm3	mmu:12671|	12671|	http://www.genome.jp/kegg-bin/show_pathway?mmu04742/mmu:12671%09red
Prostate cancer	KEGG PATHWAY	mmu05215	1	89	0.250599	0.381186	ENSMUSG00000021270	Hsp90aa1	mmu:15519|	15519|	http://www.genome.jp/kegg-bin/show_pathway?mmu05215/mmu:15519%09red
Protein digestion and absorption	KEGG PATHWAY	mmu04974	1	90	0.253	0.381186	ENSMUSG00000058579	Cela2a	mmu:13706|	13706|	http://www.genome.jp/kegg-bin/show_pathway?mmu04974/mmu:13706%09red
Progesterone-mediated oocyte maturation	KEGG PATHWAY	mmu04914	1	90	0.253	0.381186	ENSMUSG00000021270	Hsp90aa1	mmu:15519|	15519|	http://www.genome.jp/kegg-bin/show_pathway?mmu04914/mmu:15519%09red
Morphine addiction	KEGG PATHWAY	mmu05032	1	93	0.260157	0.386813	ENSMUSG00000052783	Grk4	mmu:14772|	14772|	http://www.genome.jp/kegg-bin/show_pathway?mmu05032/mmu:14772%09red
Longevity regulating pathway	KEGG PATHWAY	mmu04211	1	96	0.267247	0.388971	ENSMUSG00000038894	Irs2	mmu:384783|	384783|	http://www.genome.jp/kegg-bin/show_pathway?mmu04211/mmu:384783%09red
Antigen processing and presentation	KEGG PATHWAY	mmu04612	1	98	0.271935	0.388971	ENSMUSG00000021270	Hsp90aa1	mmu:15519|	15519|	http://www.genome.jp/kegg-bin/show_pathway?mmu04612/mmu:15519%09red
Estrogen signaling pathway	KEGG PATHWAY	mmu04915	1	98	0.271935	0.388971	ENSMUSG00000021270	Hsp90aa1	mmu:15519|	15519|	http://www.genome.jp/kegg-bin/show_pathway?mmu04915/mmu:15519%09red
Retrograde endocannabinoid signaling	KEGG PATHWAY	mmu04723	1	103	0.283528	0.39388	ENSMUSG00000019935	Slc17a8	mmu:216227|	216227|	http://www.genome.jp/kegg-bin/show_pathway?mmu04723/mmu:216227%09red
NF-kappa B signaling pathway	KEGG PATHWAY	mmu04064	1	104	0.285824	0.39388	ENSMUSG00000061353	Cxcl12	mmu:20315|	20315|	http://www.genome.jp/kegg-bin/show_pathway?mmu04064/mmu:20315%09red
Pyrimidine metabolism	KEGG PATHWAY	mmu00240	1	104	0.285824	0.39388	ENSMUSG00000021236	Entpd5	mmu:12499|	12499|	http://www.genome.jp/kegg-bin/show_pathway?mmu00240/mmu:12499%09red
Insulin resistance	KEGG PATHWAY	mmu04931	1	111	0.301696	0.40702	ENSMUSG00000038894	Irs2	mmu:384783|	384783|	http://www.genome.jp/kegg-bin/show_pathway?mmu04931/mmu:384783%09red
TNF signaling pathway	KEGG PATHWAY	mmu04668	1	112	0.303934	0.40702	ENSMUSG00000052837	Junb	mmu:16477|	16477|	http://www.genome.jp/kegg-bin/show_pathway?mmu04668/mmu:16477%09red
Cholinergic synapse	KEGG PATHWAY	mmu04725	1	113	0.306166	0.40702	ENSMUSG00000046159	Chrm3	mmu:12671|	12671|	http://www.genome.jp/kegg-bin/show_pathway?mmu04725/mmu:12671%09red
Carbon metabolism	KEGG PATHWAY	mmu01200	1	118	0.317217	0.412756	ENSMUSG00000027605	Acss2	mmu:60525|	60525|	http://www.genome.jp/kegg-bin/show_pathway?mmu01200/mmu:60525%09red
Leukocyte transendothelial migration	KEGG PATHWAY	mmu04670	1	121	0.323764	0.412756	ENSMUSG00000061353	Cxcl12	mmu:20315|	20315|	http://www.genome.jp/kegg-bin/show_pathway?mmu04670/mmu:20315%09red
Platelet activation	KEGG PATHWAY	mmu04611	1	123	0.328094	0.412756	ENSMUSG00000047250	Ptgs1	mmu:19224|	19224|	http://www.genome.jp/kegg-bin/show_pathway?mmu04611/mmu:19224%09red
Lysosome	KEGG PATHWAY	mmu04142	1	124	0.330249	0.412756	ENSMUSG00000026944	Abca2	mmu:11305|	11305|	http://www.genome.jp/kegg-bin/show_pathway?mmu04142/mmu:11305%09red
Sphingolipid signaling pathway	KEGG PATHWAY	mmu04071	1	125	0.332397	0.412756	ENSMUSG00000109702	-	mmu:17250|	17250|	http://www.genome.jp/kegg-bin/show_pathway?mmu04071/mmu:17250%09red
Cell cycle	KEGG PATHWAY	mmu04110	1	125	0.332397	0.412756	ENSMUSG00000022346	Myc	mmu:17869|	17869|	http://www.genome.jp/kegg-bin/show_pathway?mmu04110/mmu:17869%09red
AMPK signaling pathway	KEGG PATHWAY	mmu04152	1	129	0.34092	0.418738	ENSMUSG00000038894	Irs2	mmu:384783|	384783|	http://www.genome.jp/kegg-bin/show_pathway?mmu04152/mmu:384783%09red
Serotonergic synapse	KEGG PATHWAY	mmu04726	1	133	0.349335	0.419945	ENSMUSG00000047250	Ptgs1	mmu:19224|	19224|	http://www.genome.jp/kegg-bin/show_pathway?mmu04726/mmu:19224%09red
Osteoclast differentiation	KEGG PATHWAY	mmu04380	1	133	0.349335	0.419945	ENSMUSG00000052837	Junb	mmu:16477|	16477|	http://www.genome.jp/kegg-bin/show_pathway?mmu04380/mmu:16477%09red
Apoptosis	KEGG PATHWAY	mmu04210	1	139	0.361758	0.428563	ENSMUSG00000027381	Bcl2l11	mmu:12125|	12125|	http://www.genome.jp/kegg-bin/show_pathway?mmu04210/mmu:12125%09red
Tight junction	KEGG PATHWAY	mmu04530	1	141	0.365847	0.428563	ENSMUSG00000074652	Myh7b	mmu:668940|	668940|	http://www.genome.jp/kegg-bin/show_pathway?mmu04530/mmu:668940%09red
Insulin signaling pathway	KEGG PATHWAY	mmu04910	1	142	0.367881	0.428563	ENSMUSG00000038894	Irs2	mmu:384783|	384783|	http://www.genome.jp/kegg-bin/show_pathway?mmu04910/mmu:384783%09red
Hepatitis B	KEGG PATHWAY	mmu05161	1	146	0.375955	0.42912	ENSMUSG00000022346	Myc	mmu:17869|	17869|	http://www.genome.jp/kegg-bin/show_pathway?mmu05161/mmu:17869%09red
Phospholipase D signaling pathway	KEGG PATHWAY	mmu04072	1	146	0.375955	0.42912	ENSMUSG00000024211	Grm8	mmu:14823|	14823|	http://www.genome.jp/kegg-bin/show_pathway?mmu04072/mmu:14823%09red
Adrenergic signaling in cardiomyocytes	KEGG PATHWAY	mmu04261	1	152	0.387874	0.438298	ENSMUSG00000030302	Atp2b2	mmu:11941|	11941|	http://www.genome.jp/kegg-bin/show_pathway?mmu04261/mmu:11941%09red
Oxytocin signaling pathway	KEGG PATHWAY	mmu04921	1	158	0.399567	0.44704	ENSMUSG00000022951	Rcan1	mmu:54720|	54720|	http://www.genome.jp/kegg-bin/show_pathway?mmu04921/mmu:54720%09red
Jak-STAT signaling pathway	KEGG PATHWAY	mmu04630	1	161	0.40533	0.449042	ENSMUSG00000022346	Myc	mmu:17869|	17869|	http://www.genome.jp/kegg-bin/show_pathway?mmu04630/mmu:17869%09red
Cell adhesion molecules (CAMs)	KEGG PATHWAY	mmu04514	1	176	0.433334	0.475405	ENSMUSG00000022762	Ncam2	mmu:17968|	17968|	http://www.genome.jp/kegg-bin/show_pathway?mmu04514/mmu:17968%09red
Purine metabolism	KEGG PATHWAY	mmu00230	1	179	0.438775	0.476746	ENSMUSG00000021236	Entpd5	mmu:12499|	12499|	http://www.genome.jp/kegg-bin/show_pathway?mmu00230/mmu:12499%09red
Phagosome	KEGG PATHWAY	mmu04145	1	192	0.461763	0.496945	ENSMUSG00000036655	Colec11	mmu:71693|	71693|	http://www.genome.jp/kegg-bin/show_pathway?mmu04145/mmu:71693%09red
cAMP signaling pathway	KEGG PATHWAY	mmu04024	1	198	0.472055	0.503229	ENSMUSG00000030302	Atp2b2	mmu:11941|	11941|	http://www.genome.jp/kegg-bin/show_pathway?mmu04024/mmu:11941%09red
Proteoglycans in cancer	KEGG PATHWAY	mmu05205	1	208	0.488777	0.516185	ENSMUSG00000022346	Myc	mmu:17869|	17869|	http://www.genome.jp/kegg-bin/show_pathway?mmu05205/mmu:17869%09red
Regulation of actin cytoskeleton	KEGG PATHWAY	mmu04810	1	218	0.504973	0.528352	ENSMUSG00000046159	Chrm3	mmu:12671|	12671|	http://www.genome.jp/kegg-bin/show_pathway?mmu04810/mmu:12671%09red
Epstein-Barr virus infection	KEGG PATHWAY	mmu05169	1	232	0.526796	0.546128	ENSMUSG00000022346	Myc	mmu:17869|	17869|	http://www.genome.jp/kegg-bin/show_pathway?mmu05169/mmu:17869%09red
MAPK signaling pathway	KEGG PATHWAY	mmu04010	1	254	0.559177	0.574427	ENSMUSG00000022346	Myc	mmu:17869|	17869|	http://www.genome.jp/kegg-bin/show_pathway?mmu04010/mmu:17869%09red
Cytokine-cytokine receptor interaction	KEGG PATHWAY	mmu04060	1	265	0.574533	0.584885	ENSMUSG00000061353	Cxcl12	mmu:20315|	20315|	http://www.genome.jp/kegg-bin/show_pathway?mmu04060/mmu:20315%09red
HTLV-I infection	KEGG PATHWAY	mmu05166	1	295	0.613768	0.619248	ENSMUSG00000022346	Myc	mmu:17869|	17869|	http://www.genome.jp/kegg-bin/show_pathway?mmu05166/mmu:17869%09red
Olfactory transduction	KEGG PATHWAY	mmu04740	1	1102	0.972198	0.972198	ENSMUSG00000051359	Ncald	mmu:52589|	52589|	http://www.genome.jp/kegg-bin/show_pathway?mmu04740/mmu:52589%09red
Figure 5b		The RNA-sequencing and ChIP-sequencing of AR-E81Q tumor tissues and AR-WT control tissues.
##Databases: KEGG PATHWAY
##Statistical test method: hypergeometric test / Fisher's exact test
##FDR correction method: Benjamini and Hochberg
#Term	Database	ID	Input number	Background number	P-Value	Corrected P-Value	Input	gene_name	KEGG_ID/KO	Entrez_ID	Hyperlink
Retinol metabolism	KEGG PATHWAY	mmu00830	2	89	0.00101138	0.0434894	ENSMUSG00000040660|ENSMUSG00000027068	Cyp2b9|Dhrs9	mmu:13094|mmu:241452|	13094|241452|	http://www.genome.jp/kegg-bin/show_pathway?mmu00830/mmu:13094%09red/mmu:241452%09red
Metabolic pathways	KEGG PATHWAY	mmu01100	4	1298	0.00401874	0.0641946	ENSMUSG00000040660|ENSMUSG00000029361|ENSMUSG00000107770|ENSMUSG00000027068	Cyp2b9|Nos1|-|Dhrs9	mmu:13094|mmu:18125|mmu:67883|mmu:241452|	13094|18125|67883|241452|	http://www.genome.jp/kegg-bin/show_pathway?mmu01100/mmu:13094%09red/mmu:67883%09red/mmu:241452%09red/mmu:18125%09red
Phagosome	KEGG PATHWAY	mmu04145	2	192	0.00447869	0.0641946	ENSMUSG00000020689|ENSMUSG00000029361	Itgb3|Nos1	mmu:16416|mmu:18125|	16416|18125|	http://www.genome.jp/kegg-bin/show_pathway?mmu04145/mmu:16416%09red/mmu:18125%09red
MicroRNAs in cancer	KEGG PATHWAY	mmu05206	2	281	0.00928737	0.0851038	ENSMUSG00000002068|ENSMUSG00000020689	Ccne1|Itgb3	mmu:12447|mmu:16416|	12447|16416|	http://www.genome.jp/kegg-bin/show_pathway?mmu05206/mmu:12447%09red/mmu:16416%09red
Arginine biosynthesis	KEGG PATHWAY	mmu00220	1	20	0.0108029	0.0851038	ENSMUSG00000029361	Nos1	mmu:18125|	18125|	http://www.genome.jp/kegg-bin/show_pathway?mmu00220/mmu:18125%09red
PI3K-Akt signaling pathway	KEGG PATHWAY	mmu04151	2	350	0.0140757	0.0851038	ENSMUSG00000002068|ENSMUSG00000020689	Ccne1|Itgb3	mmu:12447|mmu:16416|	12447|16416|	http://www.genome.jp/kegg-bin/show_pathway?mmu04151/mmu:12447%09red/mmu:16416%09red
Amino sugar and nucleotide sugar metabolism	KEGG PATHWAY	mmu00520	1	49	0.0255391	0.0851038	ENSMUSG00000107770	-	mmu:67883|	67883|	http://www.genome.jp/kegg-bin/show_pathway?mmu00520/mmu:67883%09red
Arginine and proline metabolism	KEGG PATHWAY	mmu00330	1	51	0.0265477	0.0851038	ENSMUSG00000029361	Nos1	mmu:18125|	18125|	http://www.genome.jp/kegg-bin/show_pathway?mmu00330/mmu:18125%09red
Amyotrophic lateral sclerosis (ALS)	KEGG PATHWAY	mmu05014	1	52	0.0270516	0.0851038	ENSMUSG00000029361	Nos1	mmu:18125|	18125|	http://www.genome.jp/kegg-bin/show_pathway?mmu05014/mmu:18125%09red
Starch and sucrose metabolism	KEGG PATHWAY	mmu00500	1	54	0.0280586	0.0851038	ENSMUSG00000107770	-	mmu:67883|	67883|	http://www.genome.jp/kegg-bin/show_pathway?mmu00500/mmu:67883%09red
Long-term depression	KEGG PATHWAY	mmu04730	1	61	0.0315756	0.0851038	ENSMUSG00000029361	Nos1	mmu:18125|	18125|	http://www.genome.jp/kegg-bin/show_pathway?mmu04730/mmu:18125%09red
p53 signaling pathway	KEGG PATHWAY	mmu04115	1	68	0.0350805	0.0851038	ENSMUSG00000002068	Ccne1	mmu:12447|	12447|	http://www.genome.jp/kegg-bin/show_pathway?mmu04115/mmu:12447%09red
Arrhythmogenic right ventricular cardiomyopathy (ARVC)	KEGG PATHWAY	mmu05412	1	74	0.0380751	0.0851038	ENSMUSG00000020689	Itgb3	mmu:16416|	16416|	http://www.genome.jp/kegg-bin/show_pathway?mmu05412/mmu:16416%09red
Salivary secretion	KEGG PATHWAY	mmu04970	1	78	0.0400666	0.0851038	ENSMUSG00000029361	Nos1	mmu:18125|	18125|	http://www.genome.jp/kegg-bin/show_pathway?mmu04970/mmu:18125%09red
ECM-receptor interaction	KEGG PATHWAY	mmu04512	1	83	0.0425504	0.0851038	ENSMUSG00000020689	Itgb3	mmu:16416|	16416|	http://www.genome.jp/kegg-bin/show_pathway?mmu04512/mmu:16416%09red
Hypertrophic cardiomyopathy (HCM)	KEGG PATHWAY	mmu05410	1	84	0.0430465	0.0851038	ENSMUSG00000020689	Itgb3	mmu:16416|	16416|	http://www.genome.jp/kegg-bin/show_pathway?mmu05410/mmu:16416%09red
Small cell lung cancer	KEGG PATHWAY	mmu05222	1	85	0.0435422	0.0851038	ENSMUSG00000002068	Ccne1	mmu:12447|	12447|	http://www.genome.jp/kegg-bin/show_pathway?mmu05222/mmu:12447%09red
Hematopoietic cell lineage	KEGG PATHWAY	mmu04640	1	87	0.0445331	0.0851038	ENSMUSG00000020689	Itgb3	mmu:16416|	16416|	http://www.genome.jp/kegg-bin/show_pathway?mmu04640/mmu:16416%09red
Steroid hormone biosynthesis	KEGG PATHWAY	mmu00140	1	87	0.0445331	0.0851038	ENSMUSG00000040660	Cyp2b9	mmu:13094|	13094|	http://www.genome.jp/kegg-bin/show_pathway?mmu00140/mmu:13094%09red
Complement and coagulation cascades	KEGG PATHWAY	mmu04610	1	87	0.0445331	0.0851038	ENSMUSG00000039109	F13a1	mmu:74145|	74145|	http://www.genome.jp/kegg-bin/show_pathway?mmu04610/mmu:74145%09red
Prostate cancer	KEGG PATHWAY	mmu05215	1	89	0.045523	0.0851038	ENSMUSG00000002068	Ccne1	mmu:12447|	12447|	http://www.genome.jp/kegg-bin/show_pathway?mmu05215/mmu:12447%09red
Dilated cardiomyopathy	KEGG PATHWAY	mmu05414	1	90	0.0460176	0.0851038	ENSMUSG00000020689	Itgb3	mmu:16416|	16416|	http://www.genome.jp/kegg-bin/show_pathway?mmu05414/mmu:16416%09red
Arachidonic acid metabolism	KEGG PATHWAY	mmu00590	1	90	0.0460176	0.0851038	ENSMUSG00000040660	Cyp2b9	mmu:13094|	13094|	http://www.genome.jp/kegg-bin/show_pathway?mmu00590/mmu:13094%09red
Chemical carcinogenesis	KEGG PATHWAY	mmu05204	1	93	0.0474998	0.0851038	ENSMUSG00000040660	Cyp2b9	mmu:13094|	13094|	http://www.genome.jp/kegg-bin/show_pathway?mmu05204/mmu:13094%09red
Circadian entrainment	KEGG PATHWAY	mmu04713	1	98	0.0499654	0.0859405	ENSMUSG00000029361	Nos1	mmu:18125|	18125|	http://www.genome.jp/kegg-bin/show_pathway?mmu04713/mmu:18125%09red
Oocyte meiosis	KEGG PATHWAY	mmu04114	1	116	0.0587913	0.0936733	ENSMUSG00000002068	Ccne1	mmu:12447|	12447|	http://www.genome.jp/kegg-bin/show_pathway?mmu04114/mmu:12447%09red
Thyroid hormone signaling pathway	KEGG PATHWAY	mmu04919	1	117	0.0592794	0.0936733	ENSMUSG00000020689	Itgb3	mmu:16416|	16416|	http://www.genome.jp/kegg-bin/show_pathway?mmu04919/mmu:16416%09red
Platelet activation	KEGG PATHWAY	mmu04611	1	123	0.0622026	0.0936733	ENSMUSG00000020689	Itgb3	mmu:16416|	16416|	http://www.genome.jp/kegg-bin/show_pathway?mmu04611/mmu:16416%09red
Cell cycle	KEGG PATHWAY	mmu04110	1	125	0.063175	0.0936733	ENSMUSG00000002068	Ccne1	mmu:12447|	12447|	http://www.genome.jp/kegg-bin/show_pathway?mmu04110/mmu:12447%09red
Osteoclast differentiation	KEGG PATHWAY	mmu04380	1	133	0.0670554	0.0961127	ENSMUSG00000020689	Itgb3	mmu:16416|	16416|	http://www.genome.jp/kegg-bin/show_pathway?mmu04380/mmu:16416%09red
Measles	KEGG PATHWAY	mmu05162	1	139	0.0699556	0.096802	ENSMUSG00000002068	Ccne1	mmu:12447|	12447|	http://www.genome.jp/kegg-bin/show_pathway?mmu05162/mmu:12447%09red
Hepatitis B	KEGG PATHWAY	mmu05161	1	146	0.0733284	0.096802	ENSMUSG00000002068	Ccne1	mmu:12447|	12447|	http://www.genome.jp/kegg-bin/show_pathway?mmu05161/mmu:12447%09red
Ribosome	KEGG PATHWAY	mmu03010	1	148	0.0742899	0.096802	ENSMUSG00000050621	Rps27rt	mmu:57294|	57294|	http://www.genome.jp/kegg-bin/show_pathway?mmu03010/mmu:57294%09red
Axon guidance	KEGG PATHWAY	mmu04360	1	176	0.087652	0.108087	ENSMUSG00000022231	Sema5a	mmu:20356|	20356|	http://www.genome.jp/kegg-bin/show_pathway?mmu04360/mmu:20356%09red
Alzheimer's disease	KEGG PATHWAY	mmu05010	1	177	0.0881258	0.108087	ENSMUSG00000029361	Nos1	mmu:18125|	18125|	http://www.genome.jp/kegg-bin/show_pathway?mmu05010/mmu:18125%09red
Calcium signaling pathway	KEGG PATHWAY	mmu04020	1	182	0.0904914	0.108087	ENSMUSG00000029361	Nos1	mmu:18125|	18125|	http://www.genome.jp/kegg-bin/show_pathway?mmu04020/mmu:18125%09red
Focal adhesion	KEGG PATHWAY	mmu04510	1	203	0.100363	0.115403	ENSMUSG00000020689	Itgb3	mmu:16416|	16416|	http://www.genome.jp/kegg-bin/show_pathway?mmu04510/mmu:16416%09red
Proteoglycans in cancer	KEGG PATHWAY	mmu05205	1	208	0.102699	0.115403	ENSMUSG00000020689	Itgb3	mmu:16416|	16416|	http://www.genome.jp/kegg-bin/show_pathway?mmu05205/mmu:16416%09red
Rap1 signaling pathway	KEGG PATHWAY	mmu04015	1	215	0.105958	0.115403	ENSMUSG00000020689	Itgb3	mmu:16416|	16416|	http://www.genome.jp/kegg-bin/show_pathway?mmu04015/mmu:16416%09red
Regulation of actin cytoskeleton	KEGG PATHWAY	mmu04810	1	218	0.107352	0.115403	ENSMUSG00000020689	Itgb3	mmu:16416|	16416|	http://www.genome.jp/kegg-bin/show_pathway?mmu04810/mmu:16416%09red
Viral carcinogenesis	KEGG PATHWAY	mmu05203	1	245	0.119802	0.125646	ENSMUSG00000002068	Ccne1	mmu:12447|	12447|	http://www.genome.jp/kegg-bin/show_pathway?mmu05203/mmu:12447%09red
Cytokine-cytokine receptor interaction	KEGG PATHWAY	mmu04060	1	265	0.128918	0.131988	ENSMUSG00000044337	Ackr3	mmu:12778|	12778|	http://www.genome.jp/kegg-bin/show_pathway?mmu04060/mmu:12778%09red
Pathways in cancer	KEGG PATHWAY	mmu05200	1	398	0.187296	0.187296	ENSMUSG00000002068	Ccne1	mmu:12447|	12447|	http://www.genome.jp/kegg-bin/show_pathway?mmu05200/mmu:12447%09red
--------------------

[truncated: 11 more sheets: Figure 6b-6d, Figure 6h, Figure 7b-7d, Figure 7h, Supplementary Figure 2, Supplementary Figure 3, Supplementary Figure 4, Supplementary Figure 5, Supplementary Figure 6, Supplementary Figure 7, Supplementary Figure 8]
